# Supplementary material for: The sequence and de novo assembly of hog deer genome
Source: Sci Data. 2019 Jan 8;6:180305. doi: 10.1038/sdata.2018.305 (PMC6326164; doi:10.1038/sdata.2018.305)
Supplement: Supplementary file 1 [file sdata2018305-isa1.zip]

Archive with 3 entries (3 files):
- i_Investigation.txt
- s_Wang480a_study.txt
- a_Wang480a_assay.txt
