# Supplementary material for: The sequence and de novo assembly of hog deer genome
Source: Sci Data. 2019 Jan 8;6:180305. doi: 10.1038/sdata.2018.305 (PMC6326164; doi:10.1038/sdata.2018.305)
Supplement: Supplementary file 1 [file sdata2018305-isa1.zip › i_Investigation.txt]

# Investigation File generated for Scientific Data with Investigation File Authoring Tool version 0.1.0 on 12/12/2018 - This metadata file is CC0
ONTOLOGY SOURCE REFERENCE
Term Source Name	NCBITaxon	UBERON	ERO	EFO	OBI
Term Source File	http://data.bioontology.org/ontologies/NCBITAXON	http://data.bioontology.org/ontologies/UBERON	http://data.bioontology.org/ontologies/ERO	http://data.bioontology.org/ontologies/EFO	http://data.bioontology.org/ontologies/OBI
Term Source Version	2016AB	releases/2014-06-15	2013-08-02	2.102	2014-08-18
Term Source Description	National Center for Biotechnology Information (NCBI) Organismal Classification	Uber Anatomy Ontology	Eagle-I Research Resource Ontology	Experimental Factor Ontology	Ontology for Biomedical Investigations
INVESTIGATION
Investigation Identifier
Investigation Title
Investigation Description
Investigation Submission Date
Investigation Public Release Date
INVESTIGATION PUBLICATIONS
Investigation PubMed ID
Investigation Publication DOI
Investigation Publication Author List
Investigation Publication Title
Investigation Publication Status
Investigation Publication Status Term Accession Number
Investigation Publication Status Term Source REF
INVESTIGATION CONTACTS
Investigation Person Last Name
Investigation Person Mid Initials
Investigation Person First Name
Investigation Person Address
Investigation Person Phone
Investigation Person Fax
Investigation Person Email
Investigation Person Affiliation
Investigation Person Roles
Investigation Person Roles Term Accession Number
Investigation Person Roles Term Source REF
STUDY
Study Identifier	10.1038/sdata.2018.305
Study Title	The sequence and de novo assembly of hog deer genome
Study Submission Date	09/10/2018
Study Public Release Date	08/01/2019
Study Description	http://www.nature.com/articles/sdata2018305#abstract
Study File Name	s_Wang480a_study.txt
Comment[Subject Keywords]	//;/
Comment[Manuscript Licence]	CC BY-4.0
Comment[Experimental Metadata Licence]	CC0
Comment[Supplementary Information File Name]	
Comment[Supplementary Information File Type]	x-zip-compressed
Comment[Supplementary Information File URL]	http://www.nature.com/articles/sdata2018305#supplementary-information
Comment[Data Repository]	NCBI Sequence Read Archive;GenBank;figshare
Comment[Data Record Accession]	SRP151090;QQTR00000000;doi:10.6084/m9.figshare.7176116.v1
Comment[Data Record URI]	http://identifiers.org/ncbi/insdc.sra:SRP151090;http://identifiers.org/ncbi/insdc:QQTR00000000;https://doi.org/10.6084/m9.figshare.7176116.v1
STUDY DESIGN DESCRIPTORS
Study Design Type	sequence assembly objective	sequence analysis objective	sequence annotation objective
Study Design Type Term Accession Number	ERO:0100054	OBI:0200081	ERO:0100065
Study Design Type Term Source REF	ERO	ERO	ERO
STUDY PUBLICATIONS
Study PubMed ID
Study Publication DOI
Study Publication Author List
Study Publication Title
Study Publication Status
Study Publication Status Term Accession Number
Study Publication Status Term Source REF
STUDY FACTORS
Study Factor Name	animal body part
Study Factor Type	animal body part
Study Factor Type Term Accession Number	http://www.ebi.ac.uk/efo/EFO_0000808
Study Factor Type Term Source REF	EFO
STUDY ASSAYS
Study Assay Measurement Type	whole genome sequencing
Study Assay Measurement Type Term Accession Number	ERO:0002016
Study Assay Measurement Type Term Source REF	ERO
Study Assay Technology Type	DNA sequencing
Study Assay Technology Type Term Accession Number	OBI:0000626
Study Assay Technology Type Term Source REF	ERO
Study Assay Technology Platform	instrument; manufacturer
Study Assay File Name	a_Wang480a_assay.txt
STUDY PROTOCOLS
Study Protocol Name	Sample collection and construction of sequencing libraries	DNA extraction and sequencing	RNA extraction and sequencing	Genome assembly	Annotation
Study Protocol Type	sample collection protocol	DNA sequencing	RNA sequencing	genome assembly	sequence annotation
Study Protocol Type Term Accession Number	http://www.ebi.ac.uk/efo/EFO_0005518	OBI:0000626	ERO:0001658	ERO:0000609	OBI:0001944
Study Protocol Type Term Source REF	EFO	ERO	ERO	ERO	OBI
Study Protocol Description					
Study Protocol URI	""	""	""	""	""
Study Protocol Version					
Study Protocol Parameters Name	""	instrument; manufacturer	instrument; manufacturer	""	""
Study Protocol Parameters Name Term Accession Number	""	""	""	""	""
Study Protocol Parameters Name Term Source REF	""	""	""	""	""
Study Protocol Components Name	""	""	""	""	""
Study Protocol Components Type	""	""	""	""	""
Study Protocol Components Type Term Accession Number	""	""	""	""	""
Study Protocol Components Type Term Source REF	""	""	""	""	""
STUDY CONTACTS
Study Person Last Name	Wang	Yan	Chen	Li	Yi	Niu	Deng	Chen	Pu	Jia	Qu	Chen	Zhong	Yu	Pang	Huang	Han	Liu	Yu
Study Person First Name	Wei	Hui-Juan	Shi-Yi	Zhen-Zhen	Jun	Li-Li	Jia-Po	Wei-Gang	Yang	Xianbo	Yu	Ang	Yan	Xin-Ming	Shuai	Wan-Long	Yue	Guang-Jian	Jian-Qiu
Study Person Mid Initials																			
Study Person Email	""	""	""	""	""	""	""	""	""	""	""	""	""	""	""	""	""	liuguangjian@novogene.com	Yjq668@126.com
Study Person Phone																			
Study Person Fax																			
Study Person Address																			
Study Person Affiliation	Animal Breeding and Genetics Key Laboratory of Sichuan Province, Sichuan Animal Science Academy, Chengdu, China	Chengdu Zoo, Chengdu, China	Farm Animal Genetic Resources Exploration and Innovation Key Laboratory of Sichuan Province, Sichuan Agricultural University, Chengdu, China	Novogene Bioinformatics Institute, Beijing, China	Animal Breeding and Genetics Key Laboratory of Sichuan Province, Sichuan Animal Science Academy, Chengdu, China	Chengdu Zoo, Chengdu, China	Chengdu Zoo, Chengdu, China	Chengdu Zoo, Chengdu, China	Chengdu Zoo, Chengdu, China	Farm Animal Genetic Resources Exploration and Innovation Key Laboratory of Sichuan Province, Sichuan Agricultural University, Chengdu, China	Chengdu Zoo, Chengdu, China	Chengdu Zoo, Chengdu, China	Chengdu Zoo, Chengdu, China	Chengdu Zoo, Chengdu, China	Novogene Bioinformatics Institute, Beijing, China	Novogene Bioinformatics Institute, Beijing, China	Novogene Bioinformatics Institute, Beijing, China	Novogene Bioinformatics Institute, Beijing, China	Chengdu Zoo, Chengdu, China
Study Person Roles																			
Study Person Roles Term Accession Number																			
Study Person Roles Term Source REF																			
Comment[Study Person ORCID]																			
Comment[Funder]																			
Comment[FundRef ID]																			
Comment[Funder Term Source REF]																			
Comment[Grant Identifier]																			
