# Supplementary material for: The sequence and de novo assembly of hog deer genome
Source: Sci Data. 2019 Jan 8;6:180305. doi: 10.1038/sdata.2018.305 (PMC6326164; doi:10.1038/sdata.2018.305)
Supplement: Supplementary file 1 [file sdata2018305-isa1.zip › s_Wang480a_study.txt]

Source Name	Characteristics[organism]	Term Source REF	Term Accession Number	Characteristics[organism part]	Term Source REF	Term Accession Number	Protocol REF	Sample Name	Factor Value[animal body part]
Chengdu Zoo	Axis porcinus	NCBITaxon	NCBITaxon:57737	blood	UBERON	UBERON:0000178	Sample collection and construction of sequencing libraries	hog_deer_blood	blood
Chengdu Zoo	Axis porcinus	NCBITaxon	NCBITaxon:57737	brain	UBERON	UBERON:0000955	Sample collection and construction of sequencing libraries	hog_deer_brain	brain
Chengdu Zoo	Axis porcinus	NCBITaxon	NCBITaxon:57737	heart	UBERON	UBERON:0000948	Sample collection and construction of sequencing libraries	hog_deer_heart	heart
Chengdu Zoo	Axis porcinus	NCBITaxon	NCBITaxon:57737	lung	UBERON	UBERON:0002048	Sample collection and construction of sequencing libraries	hog_deer_lung	lung
Chengdu Zoo	Axis porcinus	NCBITaxon	NCBITaxon:57737	liver	UBERON	UBERON:0002107	Sample collection and construction of sequencing libraries	hog_deer_liver	liver
Chengdu Zoo	Axis porcinus	NCBITaxon	NCBITaxon:57737	spleen	UBERON	UBERON:0002106	Sample collection and construction of sequencing libraries	hog_deer_spleen	spleen
Chengdu Zoo	Axis porcinus	NCBITaxon	NCBITaxon:57737	kidney	UBERON	UBERON:0002113	Sample collection and construction of sequencing libraries	hog_deer_kidney	kidney
