# Supplementary material for: The sequence and de novo assembly of hog deer genome
Source: Sci Data. 2019 Jan 8;6:180305. doi: 10.1038/sdata.2018.305 (PMC6326164; doi:10.1038/sdata.2018.305)
Supplement: Supplementary file 1 [file sdata2018305-isa1.zip › a_Wang480a_assay.txt]

Sample Name	Protocol REF	Parameter Value[instrument]	Parameter Value[manufacturer]	Assay Name	Raw Data File	Comment[Data Repository]	Comment[Data Record Accession]	Comment[Data Record URI]	Protocol REF	Derived Data File	Comment[Data Repository]	Comment[Data Record Accession]	Comment[Data Record URI]	Protocol REF	Derived Data File	Comment[Data Repository]	Comment[Data Record Accession]	Comment[Data Record URI]
hog_deer_blood	DNA extraction and sequencing	HiSeq X	Illumina	Zoohd001	SRR7410921	NCBI Sequence Read Archive	SRP151090	http://identifiers.org/ncbi/insdc.sra:SRP151090	Genome assembly	de novo assembly of Axis porcinus genome	GenBank	QQTR00000000	http://identifiers.org/ncbi/insdc:QQTR00000000	Annotation	annotation of Axis porcinus genome	figshare	doi:10.6084/m9.figshare.7176116.v1	https://doi.org/10.6084/m9.figshare.7176116.v1
hog_deer_blood	DNA extraction and sequencing	HiSeq X	Illumina	Zoohd001	SRR7410920	NCBI Sequence Read Archive	SRP151090	http://identifiers.org/ncbi/insdc.sra:SRP151090	Genome assembly	de novo assembly of Axis porcinus genome	GenBank	QQTR00000000	http://identifiers.org/ncbi/insdc:QQTR00000000	Annotation	annotation of Axis porcinus genome	figshare	doi:10.6084/m9.figshare.7176116.v1	https://doi.org/10.6084/m9.figshare.7176116.v1
hog_deer_blood	DNA extraction and sequencing	HiSeq X	Illumina	Zoohd001	SRR7410919	NCBI Sequence Read Archive	SRP151090	http://identifiers.org/ncbi/insdc.sra:SRP151090	Genome assembly	de novo assembly of Axis porcinus genome	GenBank	QQTR00000000	http://identifiers.org/ncbi/insdc:QQTR00000000	Annotation	annotation of Axis porcinus genome	figshare	doi:10.6084/m9.figshare.7176116.v1	https://doi.org/10.6084/m9.figshare.7176116.v1
hog_deer_blood	DNA extraction and sequencing	HiSeq X	Illumina	Zoohd001	SRR7410917	NCBI Sequence Read Archive	SRP151090	http://identifiers.org/ncbi/insdc.sra:SRP151090	Genome assembly	de novo assembly of Axis porcinus genome	GenBank	QQTR00000000	http://identifiers.org/ncbi/insdc:QQTR00000000	Annotation	annotation of Axis porcinus genome	figshare	doi:10.6084/m9.figshare.7176116.v1	https://doi.org/10.6084/m9.figshare.7176116.v1
hog_deer_blood	DNA extraction and sequencing	HiSeq X	Illumina	Zoohd001	SRR7410916	NCBI Sequence Read Archive	SRP151090	http://identifiers.org/ncbi/insdc.sra:SRP151090	Genome assembly	de novo assembly of Axis porcinus genome	GenBank	QQTR00000000	http://identifiers.org/ncbi/insdc:QQTR00000000	Annotation	annotation of Axis porcinus genome	figshare	doi:10.6084/m9.figshare.7176116.v1	https://doi.org/10.6084/m9.figshare.7176116.v1
hog_deer_blood	DNA extraction and sequencing	HiSeq X	Illumina	Zoohd001	SRR7410915	NCBI Sequence Read Archive	SRP151090	http://identifiers.org/ncbi/insdc.sra:SRP151090	Genome assembly	de novo assembly of Axis porcinus genome	GenBank	QQTR00000000	http://identifiers.org/ncbi/insdc:QQTR00000000	Annotation	annotation of Axis porcinus genome	figshare	doi:10.6084/m9.figshare.7176116.v1	https://doi.org/10.6084/m9.figshare.7176116.v1
hog_deer_blood	DNA extraction and sequencing	HiSeq X	Illumina	Zoohd001	SRR7410914	NCBI Sequence Read Archive	SRP151090	http://identifiers.org/ncbi/insdc.sra:SRP151090	Genome assembly	de novo assembly of Axis porcinus genome	GenBank	QQTR00000000	http://identifiers.org/ncbi/insdc:QQTR00000000	Annotation	annotation of Axis porcinus genome	figshare	doi:10.6084/m9.figshare.7176116.v1	https://doi.org/10.6084/m9.figshare.7176116.v1
hog_deer_blood	DNA extraction and sequencing	HiSeq X	Illumina	Zoohd001	SRR7410913	NCBI Sequence Read Archive	SRP151090	http://identifiers.org/ncbi/insdc.sra:SRP151090	Genome assembly	de novo assembly of Axis porcinus genome	GenBank	QQTR00000000	http://identifiers.org/ncbi/insdc:QQTR00000000	Annotation	annotation of Axis porcinus genome	figshare	doi:10.6084/m9.figshare.7176116.v1	https://doi.org/10.6084/m9.figshare.7176116.v1
hog_deer_blood	DNA extraction and sequencing	HiSeq X	Illumina	Zoohd001	SRR7410912	NCBI Sequence Read Archive	SRP151090	http://identifiers.org/ncbi/insdc.sra:SRP151090	Genome assembly	de novo assembly of Axis porcinus genome	GenBank	QQTR00000000	http://identifiers.org/ncbi/insdc:QQTR00000000	Annotation	annotation of Axis porcinus genome	figshare	doi:10.6084/m9.figshare.7176116.v1	https://doi.org/10.6084/m9.figshare.7176116.v1
hog_deer_blood	DNA extraction and sequencing	HiSeq X	Illumina	Zoohd001	SRR7410911	NCBI Sequence Read Archive	SRP151090	http://identifiers.org/ncbi/insdc.sra:SRP151090	Genome assembly	de novo assembly of Axis porcinus genome	GenBank	QQTR00000000	http://identifiers.org/ncbi/insdc:QQTR00000000	Annotation	annotation of Axis porcinus genome	figshare	doi:10.6084/m9.figshare.7176116.v1	https://doi.org/10.6084/m9.figshare.7176116.v1
hog_deer_blood	DNA extraction and sequencing	HiSeq X	Illumina	Zoohd001	SRR7410910	NCBI Sequence Read Archive	SRP151090	http://identifiers.org/ncbi/insdc.sra:SRP151090	Genome assembly	de novo assembly of Axis porcinus genome	GenBank	QQTR00000000	http://identifiers.org/ncbi/insdc:QQTR00000000	Annotation	annotation of Axis porcinus genome	figshare	doi:10.6084/m9.figshare.7176116.v1	https://doi.org/10.6084/m9.figshare.7176116.v1
hog_deer_blood	DNA extraction and sequencing	HiSeq X	Illumina	Zoohd001	SRR7410909	NCBI Sequence Read Archive	SRP151090	http://identifiers.org/ncbi/insdc.sra:SRP151090	Genome assembly	de novo assembly of Axis porcinus genome	GenBank	QQTR00000000	http://identifiers.org/ncbi/insdc:QQTR00000000	Annotation	annotation of Axis porcinus genome	figshare	doi:10.6084/m9.figshare.7176116.v1	https://doi.org/10.6084/m9.figshare.7176116.v1
hog_deer_blood	DNA extraction and sequencing	HiSeq X	Illumina	Zoohd001	SRR7410908	NCBI Sequence Read Archive	SRP151090	http://identifiers.org/ncbi/insdc.sra:SRP151090	Genome assembly	de novo assembly of Axis porcinus genome	GenBank	QQTR00000000	http://identifiers.org/ncbi/insdc:QQTR00000000	Annotation	annotation of Axis porcinus genome	figshare	doi:10.6084/m9.figshare.7176116.v1	https://doi.org/10.6084/m9.figshare.7176116.v1
hog_deer_brain	RNA extraction and sequencing	HiSeq X	Illumina	Zoohd007	SRR7410918	NCBI Sequence Read Archive	SRP151090	http://identifiers.org/ncbi/insdc.sra:SRP151090						Annotation	annotation of Axis porcinus genome	figshare	doi:10.6084/m9.figshare.7176116.v1	https://doi.org/10.6084/m9.figshare.7176116.v1
hog_deer_heart	RNA extraction and sequencing	HiSeq X	Illumina	Zoohd002	SRR7410922	NCBI Sequence Read Archive	SRP151090	http://identifiers.org/ncbi/insdc.sra:SRP151090						Annotation	annotation of Axis porcinus genome	figshare	doi:10.6084/m9.figshare.7176116.v1	https://doi.org/10.6084/m9.figshare.7176116.v1
hog_deer_lung	RNA extraction and sequencing	HiSeq X	Illumina	Zoohd005	SRR7410925	NCBI Sequence Read Archive	SRP151090	http://identifiers.org/ncbi/insdc.sra:SRP151090						Annotation	annotation of Axis porcinus genome	figshare	doi:10.6084/m9.figshare.7176116.v1	https://doi.org/10.6084/m9.figshare.7176116.v1
hog_deer_liver	RNA extraction and sequencing	HiSeq X	Illumina	Zoohd003	SRR7410923	NCBI Sequence Read Archive	SRP151090	http://identifiers.org/ncbi/insdc.sra:SRP151090						Annotation	annotation of Axis porcinus genome	figshare	doi:10.6084/m9.figshare.7176116.v1	https://doi.org/10.6084/m9.figshare.7176116.v1
hog_deer_spleen	RNA extraction and sequencing	HiSeq X	Illumina	Zoohd004	SRR7410924	NCBI Sequence Read Archive	SRP151090	http://identifiers.org/ncbi/insdc.sra:SRP151090						Annotation	annotation of Axis porcinus genome	figshare	doi:10.6084/m9.figshare.7176116.v1	https://doi.org/10.6084/m9.figshare.7176116.v1
hog_deer_kidney	RNA extraction and sequencing	HiSeq X	Illumina	Zoohd006	SRR7410926	NCBI Sequence Read Archive	SRP151090	http://identifiers.org/ncbi/insdc.sra:SRP151090						Annotation	annotation of Axis porcinus genome	figshare	doi:10.6084/m9.figshare.7176116.v1	https://doi.org/10.6084/m9.figshare.7176116.v1
